# Supplementary material for: Early detection of hepatocellular carcinoma via no end-repair enzymatic methylation sequencing of cell-free DNA and pre-trained neural network
Source: Genome Med. 2023 Nov 8;15:93. doi: 10.1186/s13073-023-01238-8 (PMC10631027; doi:10.1186/s13073-023-01238-8)
Supplement: Supplementary file 1 — Additional file 1. Samples_information. [file 13073_2023_1238_MOESM1_ESM.xlsx]

## Sheet: Samples
Sample ID	Individual ID	cohort	group	sample type	diagnosis	genome-wide average methylation ratio
HCC_t001_P	HCC_t001	training	HCC	para tissue	HCC	59.42
HCC_t001_T	HCC_t001	training	HCC	tumor tissue	HCC	58.21
HCC_t002_P	HCC_t002	training	HCC	para tissue	HCC	73.67
HCC_t002_T	HCC_t002	training	HCC	tumor tissue	HCC	64.7
HCC_t003_P	HCC_t003	training	HCC	para tissue	HCC	74.72
HCC_t003_T	HCC_t003	training	HCC	tumor tissue	HCC	66.81
HCC_t004_P	HCC_t004	training	HCC	para tissue	HCC	76.34
HCC_t004_T	HCC_t004	training	HCC	tumor tissue	HCC	40.22
HCC_t005_P	HCC_t005	training	HCC	para tissue	HCC	74.22
HCC_t005_T	HCC_t005	training	HCC	tumor tissue	HCC	51.67
HCC_t006_P	HCC_t006	training	HCC	para tissue	HCC	75.46
HCC_t006_T	HCC_t006	training	HCC	tumor tissue	HCC	73.49
HCC_t007_P	HCC_t007	training	HCC	para tissue	HCC	75.11
HCC_t007_T	HCC_t007	training	HCC	tumor tissue	HCC	61.84
HCC_t008_P	HCC_t008	training	HCC	para tissue	HCC	75.63
HCC_t008_T	HCC_t008	training	HCC	tumor tissue	HCC	75.2
HCC_t009_P	HCC_t009	training	HCC	para tissue	HCC	75.49
HCC_t009_T	HCC_t009	training	HCC	tumor tissue	HCC	73.66
HCC_t010_P	HCC_t010	training	HCC	para tissue	HCC	76.61
HCC_t010_T	HCC_t010	training	HCC	tumor tissue	HCC	69.34
HCC_t011_P	HCC_t011	training	HCC	para tissue	HCC	74.2
HCC_t011_T	HCC_t011	training	HCC	tumor tissue	HCC	65.99
HCC_t012_P	HCC_t012	training	HCC	para tissue	HCC	77.76
HCC_t012_T	HCC_t012	training	HCC	tumor tissue	HCC	65.01
HCC_t013_P	HCC_t013	training	HCC	para tissue	HCC	76.35
HCC_t013_T	HCC_t013	training	HCC	tumor tissue	HCC	76.49
HCC_t014_P	HCC_t014	training	HCC	para tissue	HCC	72.05
HCC_t014_T	HCC_t014	training	HCC	tumor tissue	HCC	59.65
HCC_t015_P	HCC_t015	training	HCC	para tissue	HCC	76.97
HCC_t015_T	HCC_t015	training	HCC	tumor tissue	HCC	73.03
HCC_t016_P	HCC_t016	training	HCC	para tissue	HCC	75.89
HCC_t016_T	HCC_t016	training	HCC	tumor tissue	HCC	51.66
HCC_t017_P	HCC_t017	training	HCC	para tissue	HCC	76.86
HCC_t017_T	HCC_t017	training	HCC	tumor tissue	HCC	76.56
HCC_t018_P	HCC_t018	training	HCC	para tissue	HCC	74.25
HCC_t018_T	HCC_t018	training	HCC	tumor tissue	HCC	65.26
HCC_t019_P	HCC_t019	training	HCC	para tissue	HCC	73.87
HCC_t019_T	HCC_t019	training	HCC	tumor tissue	HCC	61.79
HCC_t020_P	HCC_t020	training	HCC	para tissue	HCC	75.75
HCC_t020_T	HCC_t020	training	HCC	tumor tissue	HCC	72.59
HCC_t021_P	HCC_t021	training	HCC	para tissue	HCC	74.76
HCC_t021_T	HCC_t021	training	HCC	tumor tissue	HCC	73.8
HCC_t022_P	HCC_t022	training	HCC	para tissue	HCC	70.77
HCC_t022_T	HCC_t022	training	HCC	tumor tissue	HCC	68.36
HCC_t023_P	HCC_t023	training	HCC	para tissue	HCC	75.31
HCC_t023_T	HCC_t023	training	HCC	tumor tissue	HCC	70.77
HCC_t024_P	HCC_t024	training	HCC	para tissue	HCC	75.1
HCC_t024_T	HCC_t024	training	HCC	tumor tissue	HCC	73.77
HCC_t025_P	HCC_t025	training	HCC	para tissue	HCC	75.77
HCC_t025_T	HCC_t025	training	HCC	tumor tissue	HCC	73.59
HCC_t026_P	HCC_t026	training	HCC	para tissue	HCC	75.08
HCC_t026_T	HCC_t026	training	HCC	tumor tissue	HCC	75.06
HCC_t027_P	HCC_t027	training	HCC	para tissue	HCC	75.58
HCC_t027_T	HCC_t027	training	HCC	tumor tissue	HCC	40.35
HCC_t028_P	HCC_t028	training	HCC	para tissue	HCC	72.44
HCC_t028_T	HCC_t028	training	HCC	tumor tissue	HCC	64.06
HCC_t029_P	HCC_t029	training	HCC	para tissue	HCC	75.38
HCC_t029_T	HCC_t029	training	HCC	tumor tissue	HCC	69.48
HCC_t030_P	HCC_t030	training	HCC	para tissue	HCC	76.42
HCC_t030_T	HCC_t030	training	HCC	tumor tissue	HCC	72.71
HCC_t031_P	HCC_t031	training	HCC	para tissue	HCC	76.19
HCC_t031_T	HCC_t031	training	HCC	tumor tissue	HCC	66.17
HCC_t032_P	HCC_t032	training	HCC	para tissue	HCC	75.82
HCC_t032_T	HCC_t032	training	HCC	tumor tissue	HCC	75.24
HCC_t033_P	HCC_t033	training	HCC	para tissue	HCC	76.24
HCC_t033_T	HCC_t033	training	HCC	tumor tissue	HCC	53.72
HCC_t034_P	HCC_t034	training	HCC	para tissue	HCC	73.43
HCC_t034_T	HCC_t034	training	HCC	tumor tissue	HCC	55.11
HCC_t035_P	HCC_t035	training	HCC	para tissue	HCC	72.72
HCC_t035_T	HCC_t035	training	HCC	tumor tissue	HCC	69.04
HCC_t036_P	HCC_t036	training	HCC	para tissue	HCC	75.24
HCC_t036_T	HCC_t036	training	HCC	tumor tissue	HCC	74.75
HCC_t037_P	HCC_t037	training	HCC	para tissue	HCC	74.12
HCC_t037_T	HCC_t037	training	HCC	tumor tissue	HCC	75.41
HCC_t038_P	HCC_t038	training	HCC	para tissue	HCC	75.27
HCC_t038_T	HCC_t038	training	HCC	tumor tissue	HCC	75.61
HCC_t039_P	HCC_t039	training	HCC	para tissue	HCC	77.55
HCC_t039_T	HCC_t039	training	HCC	tumor tissue	HCC	76.9
HCC_t040_P	HCC_t040	training	HCC	para tissue	HCC	74.86
HCC_t040_T	HCC_t040	training	HCC	tumor tissue	HCC	55.65
HCC_t041_P	HCC_t041	training	HCC	para tissue	HCC	75.08
HCC_t041_T	HCC_t041	training	HCC	tumor tissue	HCC	55.28
HCC_t042_P	HCC_t042	training	HCC	para tissue	HCC	74.61
HCC_t042_T	HCC_t042	training	HCC	tumor tissue	HCC	62.28
LD_t001	LD_t001	training	LD	plasma cfDNA	autoimmune hepatitis, chronic liver injury	78.25
LD_t002	LD_t002	training	LD	plasma cfDNA	schistosomiasis, liver cirrhosis	76.16
LD_t003	LD_t003	training	LD	plasma cfDNA	chronic hepatitis B	76.06
LD_t004	LD_t004	training	LD	plasma cfDNA	chronic hepatitis B	73.5
LD_t005	LD_t005	training	LD	plasma cfDNA	chronic hepatitis B, chronic liver injury	72.19
LD_t006	LD_t006	training	LD	plasma cfDNA	elevated liver enzymes	71.26
LD_t007	LD_t007	training	LD	plasma cfDNA	chronic hepatitis B	74.83
LD_t008	LD_t008	training	LD	plasma cfDNA	chronic hepatitis B	76.05
LD_t009	LD_t009	training	LD	plasma cfDNA	chronic hepatitis B	74.83
LD_t010	LD_t010	training	LD	plasma cfDNA	chronic hepatitis B, liver cirrhosis	73.94
LD_t011	LD_t011	training	LD	plasma cfDNA	hepatitis E	74.85
LD_t012	LD_t012	training	LD	plasma cfDNA	alcoholic hepatitis, liver cirrhosis	76.51
LD_t013	LD_t013	training	LD	plasma cfDNA	hepatitis E	75.97
LD_t014	LD_t014	training	LD	plasma cfDNA	acute icteric hepatitis	72.42
LD_t015	LD_t015	training	LD	plasma cfDNA	chronic hepatitis B, liver cirrhosis	75.5
LD_t016	LD_t016	training	LD	plasma cfDNA	chronic hepatitis B, liver cirrhosis	77.24
LD_t017	LD_t017	training	LD	plasma cfDNA	chronic hepatitis B, liver cirrhosis	74.01
LD_t018	LD_t018	training	LD	plasma cfDNA	chronic hepatitis B, liver cirrhosis	75.44
LD_t019	LD_t019	training	LD	plasma cfDNA	chronic hepatitis B, liver cirrhosis	79.38
Healthy_t001	Healthy_t001	training	healthy	plasma cfDNA	healthy	80.77
Healthy_t002	Healthy_t002	training	healthy	plasma cfDNA	healthy	80.47
Healthy_t003	Healthy_t003	training	healthy	plasma cfDNA	healthy	79.81
Healthy_t004	Healthy_t004	training	healthy	plasma cfDNA	healthy	78.88
Healthy_t005	Healthy_t005	training	healthy	plasma cfDNA	healthy	77.24
Healthy_t006	Healthy_t006	training	healthy	plasma cfDNA	healthy	79.83
Healthy_t007	Healthy_t007	training	healthy	plasma cfDNA	healthy	76.92
Healthy_t008	Healthy_t008	training	healthy	plasma cfDNA	healthy	79.72
Healthy_t009	Healthy_t009	training	healthy	plasma cfDNA	healthy	77.05
Healthy_t010	Healthy_t010	training	healthy	plasma cfDNA	healthy	76.11
Healthy_t011	Healthy_t011	training	healthy	plasma cfDNA	healthy	76.2
Healthy_t012	Healthy_t012	training	healthy	plasma cfDNA	healthy	78.23
Healthy_t013	Healthy_t013	training	healthy	plasma cfDNA	healthy	78.94
Healthy_t014	Healthy_t014	training	healthy	plasma cfDNA	healthy	79.45
Healthy_t015	Healthy_t015	training	healthy	plasma cfDNA	healthy	80.08
Healthy_t016	Healthy_t016	training	healthy	plasma cfDNA	healthy	78.55
Healthy_t017	Healthy_t017	training	healthy	plasma cfDNA	healthy	78.57
Healthy_t018	Healthy_t018	training	healthy	plasma cfDNA	healthy	80.16
Healthy_t019	Healthy_t019	training	healthy	plasma cfDNA	healthy	80.26
HCC_v001	HCC_v001	validation	HCC	plasma cfDNA	HCC	79.73
HCC_v002	HCC_v002	validation	HCC	plasma cfDNA	HCC	75.98
HCC_v003	HCC_v003	validation	HCC	plasma cfDNA	HCC	78.7
HCC_v004	HCC_v004	validation	HCC	plasma cfDNA	HCC	74.36
HCC_v005	HCC_v005	validation	HCC	plasma cfDNA	HCC	76.12
HCC_v006	HCC_v006	validation	HCC	plasma cfDNA	HCC	82.93
HCC_v007	HCC_v007	validation	HCC	plasma cfDNA	HCC	77.9
HCC_v008	HCC_v008	validation	HCC	plasma cfDNA	HCC	77.36
HCC_v009	HCC_v009	validation	HCC	plasma cfDNA	HCC	76.74
HCC_v010	HCC_v010	validation	HCC	plasma cfDNA	HCC	80.98
HCC_v011	HCC_v011	validation	HCC	plasma cfDNA	HCC	77.59
HCC_v012	HCC_v012	validation	HCC	plasma cfDNA	HCC	80.49
HCC_v013	HCC_v013	validation	HCC	plasma cfDNA	HCC	78.56
HCC_v014	HCC_v014	validation	HCC	plasma cfDNA	HCC	81.72
HCC_v015	HCC_v015	validation	HCC	plasma cfDNA	HCC	82.23
HCC_v016	HCC_v016	validation	HCC	plasma cfDNA	HCC	79.58
HCC_v017	HCC_v017	validation	HCC	plasma cfDNA	HCC	76.8
HCC_v018	HCC_v018	validation	HCC	plasma cfDNA	HCC	79.88
HCC_v019	HCC_v019	validation	HCC	plasma cfDNA	HCC	79.95
HCC_v020	HCC_v020	validation	HCC	plasma cfDNA	HCC	77.15
HCC_v021	HCC_v021	validation	HCC	plasma cfDNA	HCC	80.66
HCC_v022	HCC_v022	validation	HCC	plasma cfDNA	HCC	82.91
HCC_v023	HCC_v023	validation	HCC	plasma cfDNA	HCC	82.08
HCC_v024	HCC_v024	validation	HCC	plasma cfDNA	HCC	75.32
HCC_v025	HCC_v025	validation	HCC	plasma cfDNA	HCC	78.96
HCC_v026	HCC_v026	validation	HCC	plasma cfDNA	HCC	79.02
HCC_v027	HCC_v027	validation	HCC	plasma cfDNA	HCC	79.16
HCC_v028	HCC_v028	validation	HCC	plasma cfDNA	HCC	78.75
HCC_v029	HCC_v029	validation	HCC	plasma cfDNA	HCC	79.59
HCC_v030	HCC_v030	validation	HCC	plasma cfDNA	HCC	79.53
HCC_v031	HCC_v031	validation	HCC	plasma cfDNA	HCC	76.4
HCC_v032	HCC_v032	validation	HCC	plasma cfDNA	HCC	79.84
HCC_v033	HCC_v033	validation	HCC	plasma cfDNA	HCC	77.25
HCC_v034	HCC_v034	validation	HCC	plasma cfDNA	HCC	73.08
HCC_v035	HCC_v035	validation	HCC	plasma cfDNA	HCC	73.12
HCC_v036	HCC_v036	validation	HCC	plasma cfDNA	HCC	66.68
HCC_v037	HCC_v037	validation	HCC	plasma cfDNA	HCC	76.6
HCC_v038	HCC_v038	validation	HCC	plasma cfDNA	HCC	66.1
HCC_v039	HCC_v039	validation	HCC	plasma cfDNA	HCC	70.29
HCC_v040	HCC_v040	validation	HCC	plasma cfDNA	HCC	78.59
HCC_v041	HCC_v041	validation	HCC	plasma cfDNA	HCC	79.5
HCC_v042	HCC_v042	validation	HCC	plasma cfDNA	HCC	77.68
HCC_v043	HCC_v043	validation	HCC	plasma cfDNA	HCC	80.31
HCC_v044	HCC_v044	validation	HCC	plasma cfDNA	HCC	77.37
HCC_v045	HCC_v045	validation	HCC	plasma cfDNA	HCC	79.52
HCC_v046	HCC_v046	validation	HCC	plasma cfDNA	HCC	76.97
HCC_v047	HCC_v047	validation	HCC	plasma cfDNA	HCC	79.85
HCC_v048	HCC_v048	validation	HCC	plasma cfDNA	HCC	79.61
HCC_v049	HCC_v049	validation	HCC	plasma cfDNA	HCC	76.93
HCC_v050	HCC_v050	validation	HCC	plasma cfDNA	HCC	78.24
HCC_v051	HCC_v051	validation	HCC	plasma cfDNA	HCC	77.64
HCC_v052	HCC_v052	validation	HCC	plasma cfDNA	HCC	72.27
HCC_v053	HCC_v053	validation	HCC	plasma cfDNA	HCC	78.99
HCC_v054	HCC_v054	validation	HCC	plasma cfDNA	HCC	65.76
HCC_v055	HCC_v055	validation	HCC	plasma cfDNA	HCC	76.93
HCC_v056	HCC_v056	validation	HCC	plasma cfDNA	HCC	79.35
HCC_v057	HCC_v057	validation	HCC	plasma cfDNA	HCC	77.53
HCC_v058	HCC_v058	validation	HCC	plasma cfDNA	HCC	72.48
HCC_v059	HCC_v059	validation	HCC	plasma cfDNA	HCC	79.46
HCC_v060	HCC_v060	validation	HCC	plasma cfDNA	HCC	76.72
HCC_v061	HCC_v061	validation	HCC	plasma cfDNA	HCC	76.97
HCC_v062	HCC_v062	validation	HCC	plasma cfDNA	HCC	78.32
LD_v001	LD_v001	validation	LD	plasma cfDNA	chronic hepatitis C	75.44
LD_v002	LD_v002	validation	LD	plasma cfDNA	chronic hepatitis C, liver cirrhosis	77.74
LD_v003	LD_v003	validation	LD	plasma cfDNA	chronic hepatitis C, liver cirrhosis	75.99
LD_v004	LD_v004	validation	LD	plasma cfDNA	chronic hepatitis C	79.72
LD_v005	LD_v005	validation	LD	plasma cfDNA	drug-induced liver injury	75.98
LD_v006	LD_v006	validation	LD	plasma cfDNA	chronic hepatitis B, liver cirrhosis	78.02
LD_v007	LD_v007	validation	LD	plasma cfDNA	chronic hepatitis B, liver cirrhosis	73.42
LD_v008	LD_v008	validation	LD	plasma cfDNA	schistosomiasis, liver cirrhosis	74.87
LD_v009	LD_v009	validation	LD	plasma cfDNA	acute icteric hepatitis	72.44
LD_v010	LD_v010	validation	LD	plasma cfDNA	schistosomiasis, liver cirrhosis	76.59
LD_v011	LD_v011	validation	LD	plasma cfDNA	acute icteric hepatitis	76.34
LD_v012	LD_v012	validation	LD	plasma cfDNA	hepatitis E	76.49
LD_v013	LD_v013	validation	LD	plasma cfDNA	chronic hepatitis B	76.8
LD_v014	LD_v014	validation	LD	plasma cfDNA	chronic hepatitis B	75.54
LD_v015	LD_v015	validation	LD	plasma cfDNA	chronic hepatitis B, chronic liver injury	76.76
LD_v016	LD_v016	validation	LD	plasma cfDNA	chronic hepatitis B, liver cirrhosis	78.21
LD_v017	LD_v017	validation	LD	plasma cfDNA	hepatitis E	76.41
LD_v018	LD_v018	validation	LD	plasma cfDNA	chronic hepatitis B	75.55
LD_v019	LD_v019	validation	LD	plasma cfDNA	chronic hepatitis B, liver cirrhosis	77.67
LD_v020	LD_v020	validation	LD	plasma cfDNA	chronic hepatitis B	76.05
LD_v021	LD_v021	validation	LD	plasma cfDNA	chronic hepatitis B	79.84
LD_v022	LD_v022	validation	LD	plasma cfDNA	schistosomiasis, liver cirrhosis	75.93
LD_v023	LD_v023	validation	LD	plasma cfDNA	hepatitis E	76.35
LD_v024	LD_v024	validation	LD	plasma cfDNA	hepatitis E, chronic hepatitis B	75.38
LD_v025	LD_v025	validation	LD	plasma cfDNA	chronic hepatitis B, liver cirrhosis	75.94
LD_v026	LD_v026	validation	LD	plasma cfDNA	chronic hepatitis B, liver cirrhosis	76.31
LD_v027	LD_v027	validation	LD	plasma cfDNA	schistosomiasis, liver cirrhosis	76.46
LD_v028	LD_v028	validation	LD	plasma cfDNA	chronic hepatitis B, liver cirrhosis	76.09
LD_v029	LD_v029	validation	LD	plasma cfDNA	liver injury	74.4
LD_v030	LD_v030	validation	LD	plasma cfDNA	chronic hepatitis B	79.27
LD_v031	LD_v031	validation	LD	plasma cfDNA	chronic hepatitis B	78.2
LD_v032	LD_v032	validation	LD	plasma cfDNA	chronic hepatitis B	74.66
LD_v033	LD_v033	validation	LD	plasma cfDNA	fatty liver, chronic liver injury	77.92
LD_v034	LD_v034	validation	LD	plasma cfDNA	acute icteric hepatitis	75.19
LD_v035	LD_v035	validation	LD	plasma cfDNA	chronic hepatitis B	73.9
LD_v036	LD_v036	validation	LD	plasma cfDNA	chronic hepatitis B	76.76
LD_v037	LD_v037	validation	LD	plasma cfDNA	acute icteric hepatitis	75.61
LD_v038	LD_v038	validation	LD	plasma cfDNA	chronic hepatitis B, liver cirrhosis	79.38
LD_v039	LD_v039	validation	LD	plasma cfDNA	chronic hepatitis B	77.76
LD_v040	LD_v040	validation	LD	plasma cfDNA	chronic hepatitis B	77.61
LD_v041	LD_v041	validation	LD	plasma cfDNA	acute icteric hepatitis	76.1
LD_v042	LD_v042	validation	LD	plasma cfDNA	chronic hepatitis B, chronic liver injury	75.89
LD_v043	LD_v043	validation	LD	plasma cfDNA	chronic hepatitis B	77.86
LD_v044	LD_v044	validation	LD	plasma cfDNA	chronic hepatitis B, liver cirrhosis	74.98
LD_v045	LD_v045	validation	LD	plasma cfDNA	chronic hepatitis B	75.92
LD_v046	LD_v046	validation	LD	plasma cfDNA	chronic hepatitis B, liver cirrhosis	78.16
LD_v047	LD_v047	validation	LD	plasma cfDNA	chronic hepatitis B	78.95
LD_v048	LD_v048	validation	LD	plasma cfDNA	autoimmune hepatitis, liver cirrhosis	66.05
Healthy_v001	Healthy_v001	validation	healthy	plasma cfDNA	healthy	74.71
Healthy_v002	Healthy_v002	validation	healthy	plasma cfDNA	healthy	76.12
Healthy_v003	Healthy_v003	validation	healthy	plasma cfDNA	healthy	75.64
Healthy_v004	Healthy_v004	validation	healthy	plasma cfDNA	healthy	74.94
Healthy_v005	Healthy_v005	validation	healthy	plasma cfDNA	healthy	75.26
Healthy_v006	Healthy_v006	validation	healthy	plasma cfDNA	healthy	75.64
Healthy_v007	Healthy_v007	validation	healthy	plasma cfDNA	healthy	74.82
Healthy_v008	Healthy_v008	validation	healthy	plasma cfDNA	healthy	75.84
Healthy_v009	Healthy_v009	validation	healthy	plasma cfDNA	healthy	76.16
Healthy_v010	Healthy_v010	validation	healthy	plasma cfDNA	healthy	79.27
Healthy_v011	Healthy_v011	validation	healthy	plasma cfDNA	healthy	79.24
Healthy_v012	Healthy_v012	validation	healthy	plasma cfDNA	healthy	79.2
Healthy_v013	Healthy_v013	validation	healthy	plasma cfDNA	healthy	79.73
Healthy_v014	Healthy_v014	validation	healthy	plasma cfDNA	healthy	79.42
Healthy_v015	Healthy_v015	validation	healthy	plasma cfDNA	healthy	78.11
Healthy_v016	Healthy_v016	validation	healthy	plasma cfDNA	healthy	80.07
Healthy_v017	Healthy_v017	validation	healthy	plasma cfDNA	healthy	80.45
Healthy_v018	Healthy_v018	validation	healthy	plasma cfDNA	healthy	79.97
Healthy_v019	Healthy_v019	validation	healthy	plasma cfDNA	healthy	81.38
Healthy_v020	Healthy_v020	validation	healthy	plasma cfDNA	healthy	80.73

## Sheet: Summary statistics
cohort	group	number of individuals	number of male	average age (mean ± SD)	number of HBV positive	number of HCV positive	number of liver cirrhosis	number of BCLC 0/A	number of BCLC B	number of BCLC C	number of BCLC D	number of TNM I	number of TNM II	number of TNM III	number of TNM IV	number of individuals with single tumor	average tumor size (cm)	number of tumor size > 3cm	number of AFP >= 20ng/ml
training	HCC	42	30	57.2±9.6	35	1	28	24	6	7	5	18	8	13	3	29	6.2±4.5	28	28
training	LD	19	11	50.9±12.1	12	0	8	0	0	0	0	0	0	0	0	0	0	0	2
training	healthy	19	16	41.2±9.7	0	0	0	0	0	0	0	0	0	0	0	0	0	0	NA
validation	HCC	62	51	58.5±10.7	55	0	52	38	11	10	3	22	24	6	10	44	6.8±3.8	52	37
validation	LD	48	31	51.2±13.9	29	4	17	0	0	0	0	0	0	0	0	0	0	0	12
validation	healthy	20	9	40.8±10.3	0	0	0	0	0	0	0	0	0	0	0	0	0	0	NA
